# Supplementary material for: Artificial Intelligence Based Algorithms for Prostate Cancer Classification and Detection on Magnetic Resonance Imaging: A Narrative Review
Source: Diagnostics (Basel). 2021 May 26;11(6):959. doi: 10.3390/diagnostics11060959 (PMC8229869; doi:10.3390/diagnostics11060959)
Supplement: Supplementary file 1 [file diagnostics-11-00959-s001.zip]

Archive with 1 entries (1 files):
- diagnostics-1231170-supplementary.pdf
